# Supplementary material for: Behavioural, Neural and Molecular Effects Underlying Caffeine's Addictive Properties
Source: Addict Biol. 2025 Dec 21;30(12):e70114. doi: 10.1111/adb.70114 (PMC12718699; doi:10.1111/adb.70114)
Supplement: Supplementary file 1 — Data S1: Supporting information. [file ADB-30-e70114-s001.xlsx]

## Sheet: MovementFractionComparison_caff
group_label	main_name	1	2	3	4	5	6	7	8	9	10	11	12	13	14	15	16	17	18	19	20	21	22	23	24	25	26	27	28	29	30	31	32	33	34	35	36	37	38	39	40
caffeine	rec-1-caffeine-20240331095706	6.481481481481482e-05	0.0050648148148148145	0	0	0.01149074074074074	0.02924074074074074	0.0009444444444444445	0.01113888888888889	0.003787037037037037	0.025092592592592593	0.05767592592592593	0.04188888888888889	0.01748148148148148	0.047907407407407405	0.031055555555555555	0.023703703703703703	0.03414814814814815	0.021972222222222223	0	0	0	0.013620370370370371	0	0	0.12282407407407407	0.018879629629629628	0.0357037037037037	0.010824074074074075	0.04147222222222222	0.04662037037037037	0.1062037037037037	0.029944444444444444	0.0005740740740740741	0.024546296296296295	0.03233333333333333	0.03133333333333333	0.1224537037037037	9.259259259259259e-06	0	0
caffeine	rec-2-caffeine-20240331112607	0	1.8518518518518518e-05	0	0	0.0027685185185185187	0.03576851851851852	0.0006111111111111111	0.01588888888888889	0.016083333333333335	0.03111111111111111	0.05315740740740741	0.022157407407407407	0.03451851851851852	0.05848148148148148	0.0440462962962963	0.04512962962962963	0.015703703703703702	0.040574074074074075	0.00024074074074074075	0	0	0.00030555555555555555	0.0005092592592592592	0.0002777777777777778	0.09175925925925926	0.045537037037037036	0.02275925925925926	0.0053518518518518516	0.06264814814814815	0.03509259259259259	0.07310185185185185	0.026990740740740742	0.0025092592592592593	0.005083333333333333	0.01987037037037037	0.01812962962962963	0.1738148148148148	0	0	0
caffeine	rec-3-caffeine-20240331123108	9.259259259259259e-06	0.00025925925925925926	0	0	0.0038148148148148147	0.03256481481481482	0.002148148148148148	0.02415740740740741	0.01076851851851852	0.004712962962962963	0.0489537037037037	0.029055555555555557	0.03122222222222222	0.07227777777777777	0.03574074074074074	0.049074074074074076	0.014037037037037037	0.0698425925925926	0.002287037037037037	0	0	0.0008518518518518519	0	9.259259259259259e-05	0.06707407407407408	0.06825925925925926	0.013083333333333334	0.0019722222222222224	0.05996296296296296	0.06395370370370371	0.09557407407407408	0.024055555555555556	0.0018703703703703703	0.004564814814814815	0.017037037037037038	0.05511111111111111	0.0956111111111111	0	0	0
caffeine	rec-4-caffeine-20240331135934	0	0.00044444444444444447	0	0	0.0026759259259259258	0.030212962962962962	0.0010925925925925925	0.017203703703703704	0.07035185185185185	0.1500462962962963	0.04415740740740741	0.02074074074074074	0.027842592592592592	0.07684259259259259	0.05412962962962963	0.03231481481481482	0.016583333333333332	0.03674074074074074	0	0	0	0.0022592592592592595	0	1.8518518518518518e-05	0.05512037037037037	0.028981481481481483	0.009935185185185186	0.0024537037037037036	0.038092592592592595	0.04174074074074074	0.06358333333333334	0.01937037037037037	0.005722222222222222	0.00949074074074074	0.015796296296296298	0.028546296296296295	0.09748148148148149	2.777777777777778e-05	0	0
caffeine	rec-5-caffeine-20240331234319	0	0.0002777777777777778	0	0	0.0019166666666666666	0.01676851851851852	0.0053518518518518516	0.011620370370370371	0.054	0.035333333333333335	0.020481481481481482	0.01087962962962963	0.015305555555555555	0.11718518518518518	0.028101851851851854	0.013805555555555555	0.0046851851851851855	0.03875925925925926	0	0	0	0.0023333333333333335	0	8.333333333333333e-05	0.13000925925925927	0.04526851851851852	0.0029074074074074076	0.0009907407407407408	0.021	0.06912037037037037	0.10899074074074074	0.011518518518518518	0	0.006342592592592592	0.01649074074074074	0.0385	0.17197222222222222	0	0	0
caffeine	rec-6-caffeine-20240331164047	0	0.00010185185185185185	0	0.011361111111111112	0.0011296296296296297	0.016981481481481483	0.010037037037037037	0.021444444444444443	0.06314814814814815	0.09769444444444444	0.032	0.017231481481481483	0.03136111111111111	0.0405	0.039712962962962964	0.029194444444444443	0.007277777777777778	0.033157407407407406	4.6296296296296294e-05	0.03785185185185185	0	0.00028703703703703703	0	0.00011111111111111112	0.04919444444444444	0.09989814814814815	0.009018518518518518	0.001824074074074074	0.03611111111111111	0.05090740740740741	0.057277777777777775	0.015398148148148149	0.002148148148148148	0.005361111111111111	0.012888888888888889	0.07027777777777777	0.0990462962962963	0	1.8518518518518518e-05	0
caffeine	rec-7-caffeine-20240331175006	0	0	0	0	0.0017685185185185184	0.024648148148148148	0.02089814814814815	0.028907407407407406	0.03302777777777778	0.01287962962962963	0.025111111111111112	0.015833333333333335	0.0495	0.03977777777777778	0.03581481481481481	0.039768518518518516	0.01375	0.04	0.0005092592592592592	0	0	0.003953703703703704	0	0.0038425925925925928	0.06491666666666666	0.0797962962962963	0.010851851851851852	0.002685185185185185	0.04501851851851852	0.03576851851851852	0.051925925925925924	0.021027777777777777	0.025027777777777777	0.011324074074074073	0.027564814814814816	0.05106481481481481	0.18303703703703703	0	0	0
caffeine	rec-8-caffeine-20240331202936	0	0	0	0	0.0024074074074074076	0.016185185185185184	0.018962962962962963	0.014712962962962962	0.07249074074074074	0.2779537037037037	0.029574074074074076	0.01789814814814815	0.02401851851851852	0.020583333333333332	0.01612037037037037	0.02808333333333333	0.010175925925925925	0.043833333333333335	0.0016481481481481482	0	0	0.002648148148148148	0	0.00038888888888888887	0.026796296296296297	0.038657407407407404	0.006055555555555555	0.002564814814814815	0.03186111111111111	0.07193518518518519	0.026101851851851852	0.011259259259259259	0.010694444444444444	0.009018518518518518	0.018222222222222223	0.0635	0.08564814814814815	0	0	0
caffeine	rec-9-caffeine-20240331213415	1.8518518518518518e-05	0.00028703703703703703	0	0	0.0030092592592592593	0.016314814814814813	0.04976851851851852	0.18987037037037038	0.012027777777777778	0.004842592592592593	0.01813888888888889	0.005111111111111111	0.019083333333333334	0.039592592592592596	0.016546296296296295	0.018425925925925925	0.006148148148148148	0.19618518518518518	0.02585185185185185	0	0	0.0005555555555555556	0.00047222222222222224	0.0024537037037037036	0.030490740740740742	0.02675	0.01237962962962963	0.002	0.024907407407407406	0.11960185185185185	0.0352962962962963	0.010814814814814815	0.029916666666666668	0.0039722222222222225	0.014212962962962964	0.023712962962962963	0.04103703703703704	0.0002037037037037037	0	0
caffeine	rec-10-caffeine-20240331223925	0	0	0	0	0.0003333333333333333	0.0095	0.2058888888888889	0.08362962962962962	0.05627777777777778	0.20505555555555555	0.0050648148148148145	0.005833333333333334	0.0095	0.019018518518518518	0.021935185185185186	0.017564814814814814	0.002203703703703704	0.032268518518518516	0.0002314814814814815	0	0	0	0	0.0017314814814814814	0.010583333333333333	0.07030555555555555	0.0035092592592592593	6.481481481481482e-05	0.02462037037037037	0.06577777777777778	0.03217592592592593	0.004675925925925926	0.025055555555555557	0.0003333333333333333	0.001787037037037037	0.04532407407407407	0.03975	0	0	0
Saline	rec-1-saline-20231223115324	9.259259259259259e-06	0.0004351851851851852	0	0	0.006638888888888889	0.04175925925925926	0.0012685185185185184	0.027305555555555555	0.0003333333333333333	0.0004351851851851852	0.041712962962962966	0.02614814814814815	0.037453703703703704	0.05975925925925926	0.024814814814814814	0.04956481481481481	0.019064814814814816	0.06246296296296296	0.0005277777777777777	0	0	0.002537037037037037	0	0	0.09787962962962964	0.02277777777777778	0.017944444444444443	0.0038425925925925928	0.0594537037037037	0.10591666666666667	0.09863888888888889	0.032601851851851854	0.007333333333333333	0.01349074074074074	0.02946296296296296	0.05064814814814815	0.057777777777777775	0	0	0
Saline	rec-2-saline-20231223125746	0	3.7037037037037037e-05	0	0	0.001388888888888889	0.030898148148148147	0.010638888888888889	0.024277777777777777	0.001712962962962963	0.0021018518518518517	0.02425	0.01276851851851852	0.025527777777777778	0.057027777777777774	0.05260185185185185	0.02949074074074074	0.007657407407407407	0.03406481481481481	0.0003425925925925926	0	0	0.0002777777777777778	0.0008240740740740741	0	0.09609259259259259	0.1449351851851852	0.008351851851851852	0.0020092592592592592	0.04019444444444444	0.04655555555555556	0.08419444444444445	0.019944444444444445	0.0758888888888889	0.004425925925925926	0.010481481481481482	0.05608333333333333	0.0949537037037037	0	0	0
Saline	rec-3-saline-20231223140423	0	0.0006018518518518519	0	0	0.003925925925925926	0.034083333333333334	0.004314814814814815	0.02022222222222222	0.000537037037037037	0.0015648148148148149	0.03710185185185185	0.023203703703703702	0.03339814814814815	0.057574074074074076	0.04398148148148148	0.03269444444444444	0.017657407407407406	0.02862037037037037	0.00044444444444444447	0	0	0.005481481481481481	9.259259259259259e-05	0	0.1563425925925926	0.08967592592592592	0.016972222222222222	0.0034537037037037036	0.05200925925925926	0.02040740740740741	0.10893518518518519	0.029453703703703704	0.0005833333333333334	0.016185185185185184	0.022657407407407407	0.03216666666666667	0.10565740740740741	0	0	0
Saline	rec-4-saline-20231223150836	0	0	0	0	0.0031296296296296298	0.02237962962962963	0.006351851851851852	0.01750925925925926	0.0004074074074074074	0.0005277777777777777	0.03270370370370371	0.018083333333333333	0.025861111111111112	0.05843518518518519	0.032907407407407406	0.029842592592592594	0.011833333333333333	0.043722222222222225	0.00016666666666666666	0	0	0.0016666666666666668	0	0.00016666666666666666	0.05717592592592593	0.07843518518518519	0.012462962962962962	0.001537037037037037	0.04027777777777778	0.06822222222222223	0.08727777777777777	0.021944444444444444	0.002185185185185185	0.00812037037037037	0.01749074074074074	0.08922222222222222	0.059694444444444446	1.8518518518518518e-05	0	0.15024074074074073
Saline	rec-5-saline-20231223161429	0	0	0	0	0.002277777777777778	0.02239814814814815	0.0033796296296296296	0.009083333333333334	0	0.0014351851851851852	0.020712962962962964	0.009537037037037037	0.014601851851851852	0.04465740740740741	0.026925925925925926	0.02447222222222222	0.008796296296296297	0.059675925925925924	0.04133333333333333	0	0	0.00016666666666666666	0	0	0.08044444444444444	0.0987962962962963	0.009712962962962963	0.001	0.032212962962962964	0.08326851851851852	0.09334259259259259	0.014787037037037038	0.12662037037037038	0.0035	0.017824074074074076	0.07616666666666666	0.07287037037037038	0	0	0
Saline	rec-6-saline-20231223171857	0	0	0	0	0.0010277777777777778	0.01937037037037037	0.036175925925925924	0.07856481481481481	0.010962962962962963	0.00462037037037037	0.014425925925925925	0.011157407407407408	0.013027777777777777	0.18431481481481482	0.02765740740740741	0.017037037037037038	0.006305555555555556	0.16640740740740742	0.04337037037037037	0	0	0.00035185185185185184	0	0.006287037037037037	0.0060185185185185185	0.029703703703703704	0.013805555555555555	0.0017592592592592592	0.025296296296296296	0.04811111111111111	0.02065740740740741	0.011851851851851851	0.026037037037037036	0.0026944444444444446	0.01412962962962963	0.12227777777777778	0.035388888888888886	0	0	0.0012037037037037038
Saline	rec-7-saline-20231223182202	0	0.0003796296296296296	0	0	0.007712962962962963	0.02065740740740741	0.025833333333333333	0.01124074074074074	0.1015925925925926	0.03665740740740741	0.016064814814814816	0.020796296296296295	0.012657407407407407	0.022425925925925926	0.018953703703703705	0.012564814814814815	0.010425925925925925	0.021916666666666668	0.00811111111111111	0	0	0.00836111111111111	0.0011481481481481481	0.0018981481481481482	0.03241666666666667	0.0724074074074074	0.02399074074074074	0.012694444444444444	0.026555555555555554	0.0710925925925926	0.041296296296296296	0.015453703703703704	0.015037037037037036	0.019055555555555555	0.033351851851851855	0.18100925925925926	0.09620370370370371	3.7037037037037037e-05	0	0
Saline	rec-8-saline-20231223192541	0	0.00012962962962962963	0	0	0.0030185185185185185	0.04359259259259259	0.04112962962962963	0.043583333333333335	0.0034074074074074076	0.00022222222222222223	0.02723148148148148	0.01848148148148148	0.03214814814814815	0.048185185185185185	0.03305555555555555	0.03462037037037037	0.017842592592592594	0.07363888888888889	0.0011203703703703703	0	0	0.006564814814814815	6.481481481481482e-05	0.007240740740740741	0.025324074074074075	0.038064814814814815	0.020666666666666667	0.0060185185185185185	0.05817592592592592	0.12751851851851853	0.06498148148148149	0.030814814814814816	0.033407407407407406	0.016537037037037038	0.03562962962962963	0.04167592592592593	0.0659074074074074	0	0	0
Saline	rec-9-saline-20231223203013	0	0.0007222222222222222	0	0	0.0021203703703703706	0.018898148148148147	0.029416666666666667	0.012898148148148148	0.10963888888888888	0.017925925925925925	0.01711111111111111	0.01113888888888889	0.01963888888888889	0.049046296296296296	0.04561111111111111	0.019935185185185184	0.007037037037037037	0.03261111111111111	0.00028703703703703703	0	0	0.0009166666666666666	0.00030555555555555555	0.004009259259259259	0.02661111111111111	0.07205555555555555	0.013074074074074075	0.0035277777777777777	0.03453703703703704	0.14775925925925926	0.05357407407407407	0.018916666666666665	0.028564814814814814	0.003759259259259259	0.017907407407407407	0.12408333333333334	0.05636111111111111	0	0	0
Saline	rec-10-saline-20231223214007	0	0.001212962962962963	0	0	0.0036203703703703706	0.025555555555555557	0.013333333333333334	0.013555555555555555	0.04027777777777778	0.003759259259259259	0.023	0.020796296296296295	0.022037037037037036	0.022222222222222223	0.02465740740740741	0.020574074074074074	0.010398148148148148	0.03173148148148148	0.0010185185185185184	0	0	0.005638888888888889	0	0.0020833333333333333	0.11039814814814815	0.062157407407407404	0.016296296296296295	0.005185185185185185	0.03921296296296296	0.0801111111111111	0.06488888888888888	0.019574074074074074	0.017583333333333333	0.015074074074074075	0.03412962962962963	0.09872222222222223	0.15119444444444444	0	0	0
t value		1.274	0.5757		1	0.2968	1.279	0.702	0.8445	0.7633	2.534	1.303	0.3708	0.5117	0.415	0.1544	0.5189	0.2373	0.007237	1.088	1		0.3214	1.001	1.306	0.2041	1.319	0.7781	0.7106	0.375	1.363	0.5187	1.178	1.772	0.7836	1.463	2.87	1.613	0.9017	1	1.009
P value		0.2188	0.5719		0.3306	0.77	0.2172	0.4915	0.4095	0.4552	0.0208	0.2089	0.7151	0.6151	0.6827	0.879	0.6102	0.8151	0.9943	0.2911	0.3306		0.7516	0.3299	0.208	0.8405	0.2038	0.4466	0.4864	0.7121	0.1896	0.6103	0.2542	0.0934	0.4435	0.1608	0.0102	0.1242	0.3791	0.3306	0.3264
